# Supplementary material for: A spatially explicit empirical model of structural development processes in natural forests based on climate and topography
Source: Conserv Biol. 2019 Aug 13;34(1):194–206. doi: 10.1111/cobi.13370 (PMC7027480; doi:10.1111/cobi.13370)
Supplement: Supplementary file 1 — Descriptions about NFI data (Appendix S1), treatment of structural variables and model structure (Appendix S2), graphical plots of structural variables and varied models (Appendix S3), environmental covariates (Appendix S4), graphical plots of model outputs (Appendix S5), results of cross‐validation (Appendix S6), environmental covariates for spatial prediction (Appendix S7), modeling issue of Eq. 2 (Appendix S8), parameter estimates (Appendix S9), and source R codes of the analysis (Appendix S10) are available online. The authors are solely responsible for the content and functionality of these materials. Queries (other than absence of the material) should be directed to the corresponding author. [file COBI-34-194-s001.zip › cobi13370-sup-0002-SuppMat2.xlsx]

## Sheet: read me
Appendix S9: Parameter estimates of three structural variables and old-growth index.
Parameter estimates were from posterior distributions of MCMC.
"overlap0" indicates whether 95% confidential interval includes 0 (=1) or not (=0).
See model codes for the details (locations in the formula, etc) of individual parameters (Appendix S10).

## Sheet: estimate
(A) Mean DBH
Part	Covariate	Order	Parameter	Mean	SD	0.025	0.25	0.5	0.75	0.975	overlap0
Intercept	Intercept		beta[1]	-1.04467	0.158042	-1.35461	-1.15207	-1.04596	-0.938615	-0.735044	0
Slope	Intercept		beta[2]	0.0319857	0.00247005	0.0271169	0.0303332	0.0319959	0.0336608	0.0367808	0
	Snow depth	Simple	beta[3]	0.000920086	0.000990742	-0.00103796	0.000260373	0.000928656	0.00158634	0.00283802	1
		Quadratic	beta[4]	-0.00080055	0.000258637	-0.00130933	-0.000975412	-0.000801597	-0.000625562	-0.000290062	0
	Warmth index	Simple	beta[5]	-0.012625	0.00120162	-0.0149816	-0.0134381	-0.0126247	-0.0118121	-0.0102625	0
		Quadratic	beta[6]	-0.00078235	0.000724228	-0.00220385	-0.00127214	-0.000779621	-0.000293213	0.000625088	1
	Slope angle	Simple	beta[7]	-0.00438316	0.000707478	-0.00576612	-0.0048599	-0.0043842	-0.00390743	-0.00299311	0
		Quadratic	beta[8]	0.00126067	0.000503791	0.00028195	0.000916561	0.00125694	0.00160246	0.0022449	0
	Terrain openness	Simple	beta[9]	3.57599e-06	0.00108229	-0.00211403	-0.000730513	2.78048e-06	0.000735951	0.00209875	1
		Quadratic	beta[10]	-0.00202899	0.000563307	-0.00313312	-0.00241161	-0.00202916	-0.00164841	-0.000929379	0
	Catchment area	Simple	beta[11]	0.00494564	0.00135837	0.00228752	0.0040229	0.00494782	0.0058598	0.00760763	0
		Quadratic	beta[12]	-0.00155165	0.000554044	-0.00263363	-0.00192351	-0.00155091	-0.00117385	-0.000458628	0
	Solar radiation	Simple	beta[13]	-0.00575731	0.00076045	-0.00725076	-0.00627713	-0.00575233	-0.00524251	-0.0042767	0
		Quadratic	beta[14]	-0.0025105	0.000510969	-0.00350706	-0.00285928	-0.00251404	-0.00215987	-0.00151303	0
			sigma	1.83422	0.0193644	1.79738	1.82088	1.83388	1.84724	1.87317	0
			R2	0.225633	0.00149991	0.222403	0.224694	0.225753	0.226691	0.228248	0
			term.eff[1]	-1.09874	0.0599474	-1.21715	-1.13888	-1.0985	-1.05813	-0.9822	0
			term.eff[2]	-0.518948	0.0512607	-0.620361	-0.553531	-0.518444	-0.48439	-0.41857	0
			sigma.site	4.16673	0.0485765	4.07189	4.13346	4.16656	4.19987	4.26183	0
(B) Live tree density
Part	Covariate	Order	Parameter	Mean	SD	0.025	0.25	0.5	0.75	0.975	overlap0
Intercept	Intercept		beta[1]	-3.50122	0.143141	-3.78284	-3.5972	-3.50135	-3.40562	-3.21914	0
Slope	Intercept		beta[2]	0.0175521	0.00223422	0.0131441	0.0160574	0.0175586	0.0190407	0.0219355	0
	Snow depth	Simple	beta[3]	0.00871342	0.000913841	0.0069324	0.00809431	0.00872255	0.00932254	0.0105087	0
		Quadratic	beta[4]	-0.00212632	0.000242318	-0.00259815	-0.00229009	-0.00212692	-0.00196236	-0.0016525	0
	Warmth index	Simple	beta[5]	-0.0108703	0.00108713	-0.0129893	-0.0116034	-0.0108686	-0.0101343	-0.00873028	0
		Quadratic	beta[6]	0.000760367	0.000659376	-0.000533473	0.000312193	0.000758975	0.00121046	0.00205065	1
	Slope angle	Simple	beta[7]	-0.00741318	0.000648795	-0.00867998	-0.00785292	-0.00740939	-0.00697156	-0.00615225	0
		Quadratic	beta[8]	0.00116556	0.000467474	0.000253252	0.00085139	0.00116527	0.00147943	0.00209229	0
	Terrain openness	Simple	beta[9]	-0.00216393	0.000965189	-0.0040572	-0.00281905	-0.00216584	-0.00151809	-0.000269318	0
		Quadratic	beta[10]	-0.000574139	0.000502788	-0.00155255	-0.000913596	-0.000574038	-0.000236226	0.000406613	1
	Catchment area	Simple	beta[11]	0.0095354	0.00121398	0.00716074	0.00871943	0.0095319	0.010352	0.0119318	0
		Quadratic	beta[12]	-0.00257469	0.000491265	-0.00353399	-0.00290586	-0.00257492	-0.00224264	-0.00161222	0
	Solar radiation	Simple	beta[13]	-0.0078828	0.000679911	-0.00921056	-0.00834959	-0.00787861	-0.00742603	-0.00655335	0
		Quadratic	beta[14]	-0.00175685	0.000460448	-0.00265043	-0.00206802	-0.00175774	-0.00144421	-0.000854798	0
			sigma	1.80283	0.019143	1.76515	1.79006	1.80289	1.81551	1.8408	0
			R2	0.271325	0.00135582	0.268368	0.270477	0.271428	0.272283	0.273672	0
			term.eff[1]	0.120775	0.0572658	0.00829952	0.0817936	0.120951	0.159461	0.233521	0
			term.eff[2]	0.120517	0.0497908	0.0216225	0.0870341	0.120519	0.154166	0.217573	0
			sigma.site	3.68125	0.0443856	3.59459	3.65101	3.68103	3.71105	3.76961	0
(C) Large tree density
Part	Covariate	Order	Parameter	Mean	SD	0.025	0.25	0.5	0.75	0.975	overlap0
Intercept	Intercept		beta[1]	-1.88201	0.0874223	-2.05292	-1.94092	-1.8815	-1.82329	-1.71144	0
Slope	Intercept		beta[2]	0.0287914	0.00135912	0.0261068	0.0278737	0.028794	0.0297078	0.0314339	0
	Snow depth	Simple	beta[3]	0.00240494	0.000556214	0.00131816	0.00202767	0.00240222	0.00278236	0.00349467	0
		Quadratic	beta[4]	-0.000230998	0.000147481	-0.000521651	-0.000329641	-0.000231195	-0.000131655	5.84e-05	1
	Warmth index	Simple	beta[5]	0.000584685	0.000664218	-0.000731024	0.000142866	0.000585373	0.00103115	0.00187851	1
		Quadratic	beta[6]	-0.00126138	0.000401337	-0.00204067	-0.00153447	-0.00126331	-0.0009908	-0.000476392	0
	Slope angle	Simple	beta[7]	0.00205248	0.00039872	0.001268	0.00178374	0.00205373	0.00232154	0.00283585	0
		Quadratic	beta[8]	-0.000187955	0.000285361	-0.000744	-0.000381572	-0.000187977	2.89e-06	0.000373701	1
	Terrain openness	Simple	beta[9]	0.0026836	0.000601781	0.00150516	0.00227649	0.00268667	0.00309072	0.00385984	0
		Quadratic	beta[10]	-0.000269406	0.000310169	-0.000876393	-0.000477071	-0.000268606	-6.29e-05	0.000337458	1
	Catchment area	Simple	beta[11]	0.00304048	0.000754543	0.00156082	0.00253743	0.00304444	0.00354506	0.00451921	0
		Quadratic	beta[12]	-0.00150754	0.000306929	-0.0021032	-0.00171725	-0.00150781	-0.00129972	-0.000907324	0
	Solar radiation	Simple	beta[13]	0.000818306	0.000416769	1.6e-06	0.000538481	0.000820502	0.00109865	0.00164053	0
		Quadratic	beta[14]	2.73e-05	0.000281544	-0.000523871	-0.000162616	2.65e-05	0.000217726	0.000575334	1
			sigma	1.08135	0.0113454	1.05942	1.07368	1.0812	1.08896	1.10398	0
			R2	0.228656	0.00113042	0.226086	0.227981	0.228783	0.229473	0.230476	0
			term.eff[1]	-0.452955	0.034492	-0.520448	-0.476166	-0.453029	-0.429753	-0.384968	0
			term.eff[2]	-0.277484	0.0301171	-0.337022	-0.297672	-0.277409	-0.257395	-0.218161	0
			sigma.site	2.27558	0.0270647	2.22277	2.2573	2.27548	2.29382	2.32916	0
(D) SD of DBH
Part	Covariate	Order	Parameter	Mean	SD	0.025	0.25	0.5	0.75	0.975	overlap0
Intercept	Intercept		beta[1]	-2.04091	0.0806045	-2.19875	-2.09592	-2.04097	-1.9865	-1.88187	0
Slope	Intercept		beta[2]	0.0326645	0.00125852	0.0301996	0.0318117	0.0326656	0.03351	0.0351466	0
	Snow depth	Simple	beta[3]	0.00298573	0.000502503	0.00200489	0.00264551	0.002986	0.00332341	0.00397831	0
		Quadratic	beta[4]	-0.000578162	0.000129453	-0.000832584	-0.000664799	-0.000577145	-0.000490966	-0.000326089	0
	Warmth index	Simple	beta[5]	1.14977e-05	0.000615295	-0.00119491	-0.000406307	1.24904e-05	0.00042549	0.00122387	1
		Quadratic	beta[6]	-0.00206103	0.000370876	-0.00278728	-0.0023123	-0.00206042	-0.00181106	-0.00133169	0
	Slope angle	Simple	beta[7]	-0.000519013	0.000356867	-0.00121533	-0.000759331	-0.000519183	-0.000277777	0.000178748	1
		Quadratic	beta[8]	-0.00030436	0.000252743	-0.000797757	-0.000474358	-0.000305584	-0.000136275	0.000195544	1
	Terrain openness	Simple	beta[9]	0.000891753	0.000551063	-0.000197422	0.000527709	0.000893045	0.00126183	0.00196136	1
		Quadratic	beta[10]	-0.000312767	0.000288461	-0.000880448	-0.000506518	-0.000314637	-0.000116823	0.000249917	1
	Catchment area	Simple	beta[11]	0.0039499	0.000699503	0.00256731	0.00348196	0.00395264	0.00442161	0.00531079	0
		Quadratic	beta[12]	-0.00140403	0.000282389	-0.00195745	-0.00159511	-0.00140411	-0.00121274	-0.000854983	0
	Solar radiation	Simple	beta[13]	-0.00199104	0.000385486	-0.00275402	-0.00225018	-0.00199173	-0.00173015	-0.00123936	0
		Quadratic	beta[14]	-0.00089914	0.000259836	-0.00140482	-0.00107339	-0.000898737	-0.000725916	-0.000384588	0
			sigma	0.916295	0.00971903	0.897266	0.909678	0.916211	0.922852	0.935645	0
			R2	0.305028	0.00140326	0.301969	0.304171	0.305145	0.306016	0.307453	0
			term.eff[1]	-0.354381	0.0297403	-0.412436	-0.374416	-0.354303	-0.334218	-0.296308	0
			term.eff[2]	-0.193874	0.0256237	-0.243578	-0.211265	-0.193729	-0.17654	-0.14345	0
			sigma.site	2.12341	0.0247859	2.07498	2.10658	2.12328	2.1401	2.17283	0
(E) Old-growth index
Part	Covariate	Order	Parameter	Mean	SD	0.025	0.25	0.5	0.75	0.975	overlap0
Intercept	Intercept		beta[1]	-2.20124	0.0801812	-2.35662	-2.25603	-2.20198	-2.14682	-2.04269	0
Slope	Intercept		beta[2]	0.0281495	0.00124837	0.0256769	0.0273121	0.0281507	0.0289912	0.0305861	0
	Snow depth	Simple	beta[3]	0.00424224	0.000518293	0.00322905	0.00389316	0.00423852	0.00458997	0.00526828	0
		Quadratic	beta[4]	-0.000993342	0.000136995	-0.00126275	-0.00108578	-0.000993628	-0.000900615	-0.00072692	0
	Warmth index	Simple	beta[5]	-0.00194788	0.000618826	-0.00315373	-0.00236696	-0.00194446	-0.00152956	-0.000751475	0
		Quadratic	beta[6]	-0.00153957	0.000372245	-0.00227334	-0.00178684	-0.00154082	-0.00128873	-0.000817387	0
	Slope angle	Simple	beta[7]	-0.00120979	0.000367213	-0.00192451	-0.00145941	-0.00121126	-0.000963227	-0.00048303	0
		Quadratic	beta[8]	-0.000136621	0.000264914	-0.000652212	-0.000313381	-0.000139335	3.99783e-05	0.00038615	1
	Terrain openness	Simple	beta[9]	0.000607818	0.000554341	-0.000484473	0.000232607	0.000608007	0.00098459	0.00169634	1
		Quadratic	beta[10]	-0.000463723	0.000287397	-0.00102401	-0.000654909	-0.000466582	-0.000270528	0.000105071	1
	Catchment area	Simple	beta[11]	0.00431728	0.000699316	0.00295131	0.00384072	0.00432113	0.00477887	0.00570116	0
		Quadratic	beta[12]	-0.00161332	0.000282772	-0.00217194	-0.00180128	-0.00161185	-0.00142218	-0.00106153	0
	Solar radiation	Simple	beta[13]	-0.0021874	0.000386702	-0.00293849	-0.00245165	-0.00218807	-0.00192769	-0.00142659	0
		Quadratic	beta[14]	-0.000863734	0.00026073	-0.00137499	-0.00103936	-0.000864796	-0.000687137	-0.000348242	0
			sigma	1.01057	0.0105757	0.990082	1.00332	1.01049	1.01765	1.03145	0
			R2	0.291215	0.00119928	0.288587	0.290471	0.291322	0.292077	0.293234	0
			term.eff[1]	-0.390732	0.0323375	-0.45439	-0.412694	-0.390598	-0.369041	-0.327407	0
			term.eff[2]	-0.204214	0.028021	-0.258571	-0.223245	-0.204121	-0.184999	-0.149605	0
			sigma.site	2.10019	0.0249608	2.05222	2.08331	2.09992	2.11679	2.14984	0
(F) Old-growth index by uniform distribution
Part	Covariate	Order	Parameter	Mean	SD	0.025	0.25	0.5	0.75	0.975	overlap0
Intercept	Intercept		beta[1]	-2.19548	0.0770751	-2.34763	-2.2481	-2.19482	-2.14246	-2.04973	0
Slope	Intercept		beta[2]	0.028044	0.0012034	0.0257115	0.0272173	0.0280381	0.0288392	0.0304424	0
	Snow depth	Simple	beta[3]	0.00427035	0.000511397	0.00329954	0.00391966	0.00426545	0.00460927	0.0052819	0
		Quadratic	beta[4]	-0.000999421	0.000136298	-0.00126411	-0.00109136	-0.000999174	-0.000907209	-0.000734929	0
	Warmth index	Simple	beta[5]	-0.0019635	0.000592445	-0.00311709	-0.00236209	-0.00196542	-0.0015691	-0.000807898	0
		Quadratic	beta[6]	-0.0015346	0.000363902	-0.0022504	-0.00177581	-0.00153292	-0.00128714	-0.000836837	0
	Slope angle	Simple	beta[7]	-0.00120593	0.000381681	-0.00196668	-0.00145877	-0.00120394	-0.000949147	-0.000465095	0
		Quadratic	beta[8]	-0.000131667	0.000263773	-0.000638141	-0.000312942	-0.000132809	4.66197e-05	0.000387623	1
	Terrain openness	Simple	beta[9]	0.000613786	0.000553556	-0.000472764	0.000241536	0.000615566	0.000982952	0.00172135	1
		Quadratic	beta[10]	-0.000457772	0.000291494	-0.00104292	-0.000649087	-0.000452729	-0.000262858	0.000109402	1
	Catchment area	Simple	beta[11]	0.00431672	0.000693762	0.00295966	0.00385114	0.00431616	0.00477034	0.00570104	0
		Quadratic	beta[12]	-0.00160534	0.000284412	-0.00218669	-0.0017941	-0.00160294	-0.00140968	-0.00106657	0
	Solar radiation	Simple	beta[13]	-0.00217617	0.000382918	-0.00292335	-0.00243773	-0.00217449	-0.00191423	-0.00142405	0
		Quadratic	beta[14]	-0.000856259	0.000262898	-0.00136378	-0.0010345	-0.000855149	-0.000677096	-0.000345169	0
			sigma	1.01082	0.010582	0.990157	1.00363	1.01077	1.0179	1.03167	0
			R2	0.291229	0.00117451	0.288614	0.290506	0.291342	0.292069	0.293234	0
			term.eff[1]	-0.391761	0.0322873	-0.454744	-0.413795	-0.391579	-0.370054	-0.32868	0
			term.eff[2]	-0.204654	0.0281368	-0.259054	-0.223841	-0.204745	-0.185619	-0.149647	0
			sigma.site	2.09998	0.0246782	2.05238	2.08322	2.09977	2.11645	2.14921	0
Note: Parameters of beta and term effects were from the uniform distribution (from -10 to 10) rather than vague normal distribution.
(G) Old-growth index without non-significant terms
Part	Covariate	Order	Parameter	Mean	SD	0.025	0.25	0.5	0.75	0.975	overlap0
Intercept	Intercept		beta[1]	-2.19418	0.0808378	-2.35281	-2.24856	-2.194	-2.13961	-2.03471	0
Slope	Intercept		beta[2]	0.0274298	0.00119946	0.0250668	0.0266174	0.0274379	0.0282369	0.0297991	0
	Snow depth	Simple	beta[3]	0.00428096	0.000515179	0.00326297	0.0039342	0.00427936	0.00462699	0.0052843	0
		Quadratic	beta[4]	-0.00100158	0.000136114	-0.00126926	-0.00109272	-0.00100183	-0.000909538	-0.000734287	0
	Warmth index	Simple	beta[5]	-0.00204763	0.000612194	-0.00325954	-0.00245842	-0.00204775	-0.00163781	-0.000854657	0
		Quadratic	beta[6]	-0.00149963	0.000371247	-0.00222666	-0.00175075	-0.00150021	-0.00125338	-0.0007678	0
	Slope angle	Simple	beta[7]	-0.00139117	0.000345491	-0.00206886	-0.00162298	-0.00138852	-0.00115724	-0.000711589	0
		Quadratic	beta[8]	-0.493977	100.167	-195.811	-68.7262	-1.34827	66.5399	196.045	1
	Terrain openness	Simple	beta[9]	0.795522	99.9862	-195.979	-66.4153	1.07407	67.9422	195.919	1
		Quadratic	beta[10]	0.707432	99.2194	-193.872	-66.1361	0.204113	68.1603	194.334	1
	Catchment area	Simple	beta[11]	0.00380854	0.000517807	0.00279456	0.00345733	0.00380854	0.00415855	0.00482677	0
		Quadratic	beta[12]	-0.00165553	0.000255654	-0.0021589	-0.0018281	-0.00165652	-0.00148294	-0.00115289	0
	Solar radiation	Simple	beta[13]	-0.00204531	0.000384217	-0.0027919	-0.00230432	-0.00204589	-0.00178427	-0.00129323	0
		Quadratic	beta[14]	-0.000853427	0.000260933	-0.00136883	-0.00102747	-0.000853415	-0.00067871	-0.000345343	0
			sigma	1.0107	0.0105863	0.990153	1.00346	1.01066	1.01779	1.03161	0
			R2	0.290804	0.00114332	0.288259	0.290107	0.290911	0.29162	0.292711	0
			term.eff[1]	-0.391219	0.0323831	-0.454147	-0.413236	-0.391279	-0.369103	-0.328006	0
			term.eff[2]	-0.204092	0.0281748	-0.259413	-0.223186	-0.204163	-0.184961	-0.148913	0
			sigma.site	2.10093	0.0251772	2.05207	2.08374	2.10063	2.11794	2.15039	0
Note: Parameters not significant in (E) (beta[8-10]) were not incorporated into the model.
Although estimates of those parameters are shown, their values simply followed the uninformative prior distributions.

## Sheet: two model comparison
(H) Parameter estimates of two model with different hierarchical structure.
Varying slope model is the model mainly developed in this study and described in Eqs. 1-3 in the main text.
Varying slope and intercept model is the model that additionally includes environmental covariates into the intercept as well as slope.
				Varying slope model										Varying slope and intercept model
Part	Covariate	Order	Parameter	Mean	SD	0.025	0.5	0.975		Part	Covariate	Order	Parameter	Mean	SD	0.025	0.5	0.975
Intercept	Intercept		beta[1]	-2.20057	0.0811032	-2.36031	-2.20025	-2.0407		Intercept	Intercept		beta[1]	-2.31228	0.13742	-2.58154	-2.31164	-2.04291
Slope	Intercept		beta[2]	0.0281547	0.0012638	0.0256898	0.0281528	0.0306094		Slope	Intercept		beta[2]	0.0305738	0.00167042	0.0272795	0.030569	0.033836
	Snow depth	Simple	beta[3]	0.004246	0.000514808	0.00323351	0.0042491	0.00525159			Snow depth	Simple	beta[3]	0.00237358	0.00102777	0.000378871	0.00236037	0.00440543
		Quadratic	beta[4]	-0.000994035	0.000136606	-0.00125857	-0.000994655	-0.000725894				Quadratic	beta[4]	-0.000796748	0.000294533	-0.00137561	-0.00079547	-0.000222505
	Warmth index	Simple	beta[5]	-0.00194271	0.000619485	-0.00315442	-0.00194218	-0.000729202			Warmth index	Simple	beta[5]	0.00406613	0.00128956	0.00152734	0.00407031	0.00659398
		Quadratic	beta[6]	-0.00154569	0.000371035	-0.00227611	-0.00154557	-0.000821297				Quadratic	beta[6]	-0.00270597	0.000765085	-0.00420204	-0.00271081	-0.00121757
	Slope angle	Simple	beta[7]	-0.00121309	0.000366283	-0.00193016	-0.00121475	-0.000494318			Slope angle	Simple	beta[7]	0.000992198	0.000732774	-0.000438362	0.0009889	0.00245113
		Quadratic	beta[8]	-0.00013451	0.000262136	-0.00065162	-0.000135683	0.000378577				Quadratic	beta[8]	-0.000248222	0.000530663	-0.00127483	-0.000247317	0.000796778
	Terrain openness	Simple	beta[9]	0.000607769	0.000551266	-0.000465679	0.00060336	0.00169928			Terrain openness	Simple	beta[9]	-0.00105876	0.0011024	-0.00321496	-0.00105298	0.00111835
		Quadratic	beta[10]	-0.000465535	0.000286603	-0.00102649	-0.000464586	9.10865e-05				Quadratic	beta[10]	-0.000510058	0.000560628	-0.00160601	-0.000515608	0.000591748
	Catchment area	Simple	beta[11]	0.00431925	0.000692764	0.0029566	0.00432007	0.00566393			Catchment area	Simple	beta[11]	0.000500006	0.00136976	-0.00215882	0.000494965	0.00316699
		Quadratic	beta[12]	-0.00161394	0.00028185	-0.00216131	-0.00161348	-0.0010573				Quadratic	beta[12]	-0.00122515	0.000552987	-0.00230555	-0.00122883	-0.00014952
	Solar radiation	Simple	beta[13]	-0.00218906	0.000388624	-0.00294587	-0.00218855	-0.00142223			Solar radiation	Simple	beta[13]	-0.00216847	0.000738211	-0.00360407	-0.00216989	-0.000720824
		Quadratic	beta[14]	-0.000863344	0.000262489	-0.00137668	-0.000863118	-0.000353776				Quadratic	beta[14]	-0.000856571	0.000524291	-0.00187803	-0.000859234	0.00017914
			sigma	1.01048	0.01071	0.98993	1.01038	1.03177		Intercept	Snow depth	Simple	beta[15]	0.216488	0.101776	0.0147677	0.21764	0.415054
			R2	0.291221	0.00119836	0.288579	0.29133	0.293239				Quadratic	beta[16]	-0.0101794	0.0347819	-0.0780085	-0.0102319	0.0580223
			term.eff[1]	-0.390776	0.0322342	-0.453391	-0.390617	-0.327361			Warmth index	Simple	beta[17]	-0.520446	0.109762	-0.736553	-0.52017	-0.305121
			term.eff[2]	-0.204333	0.028111	-0.259187	-0.204355	-0.149204				Quadratic	beta[18]	0.156562	0.0583661	0.0434258	0.156761	0.271175
			sigma.site	2.1	0.0247702	2.05242	2.09962	2.14927			Slope angle	Simple	beta[19]	-0.221597	0.0663838	-0.352992	-0.221503	-0.0916259
			deviance	26424	139.372	26154.3	26423.7	26699.6				Quadratic	beta[20]	-0.000509644	0.0496358	-0.0986275	-0.0004191	0.0961014
											Terrain openness	Simple	beta[21]	0.160598	0.098721	-0.0334698	0.160926	0.353621
			Deviance	26424								Quadratic	beta[22]	0.00932797	0.050499	-0.0898554	0.00944514	0.10797
			DIC	36135.1							Catchment area	Simple	beta[23]	0.357853	0.118952	0.123423	0.358567	0.589784
												Quadratic	beta[24]	-0.0290479	0.0519243	-0.130491	-0.0291366	0.0732374
											Solar radiation	Simple	beta[25]	0.0237834	0.0692326	-0.111811	0.0237581	0.159674
												Quadratic	beta[26]	0.00522669	0.052596	-0.097995	0.00543533	0.107167
													sigma	1.01007	0.0106911	0.989397	1.00998	1.03145
													R2	0.306537	0.00137598	0.303604	0.306638	0.30893
													term.eff[1]	-0.36714	0.0322985	-0.429816	-0.367251	-0.303739
													term.eff[2]	-0.188659	0.0282358	-0.244	-0.188695	-0.13331
													sigma.site	2.07563	0.0245836	2.02785	2.07534	2.12416
													deviance	26417.5	139.42	26147.6	26416.4	26694.6
													Deviance	26417.5
													DIC	36134.3
