# Supplementary material for: A spatially explicit empirical model of structural development processes in natural forests based on climate and topography
Source: Conserv Biol. 2019 Aug 13;34(1):194–206. doi: 10.1111/cobi.13370 (PMC7027480; doi:10.1111/cobi.13370)
Supplement: Supplementary file 1 — Descriptions about NFI data (Appendix S1), treatment of structural variables and model structure (Appendix S2), graphical plots of structural variables and varied models (Appendix S3), environmental covariates (Appendix S4), graphical plots of model outputs (Appendix S5), results of cross‐validation (Appendix S6), environmental covariates for spatial prediction (Appendix S7), modeling issue of Eq. 2 (Appendix S8), parameter estimates (Appendix S9), and source R codes of the analysis (Appendix S10) are available online. The authors are solely responsible for the content and functionality of these materials. Queries (other than absence of the material) should be directed to the corresponding author. [file COBI-34-194-s001.zip › DBH.R]

# read source data (Japanese NFI data)
n <- read.csv("nat_321_v3_confine.csv")

# dealing with NA
n$dens60 <- ifelse(is.na(n$dens60),0,n$dens60)
n$dens50 <- ifelse(is.na(n$dens50),0,n$dens50)
n$dens40 <- ifelse(is.na(n$dens40),0,n$dens40)
# remove the data with solar = 0 (sites on the sea)

# moni 1000
m <- read.csv("site_metricEnglish.csv")
m <- m[m$ForestType=="DB"|m$ForestType=="EB",] # only DB & EB
m <- m[m$siteID!="OZ",] # excluding OZ (ohtakizawa) since this plot was dominated by conifer (though registered as deciduous broad-leaved forest)

## analysis 
# only 45 < widx <180
n <- n[n$widx>45&n$widx<180,]

# dbh
y <- n$dbh   # structural variable
M <- m$Mean  # structural variables from qualified old-growth forests
old <- median(M) # reference value of old-growth forests
yng <- median(y[n$age<=30]) # use median value of <=30 years old
# values beyond the range are reduced to the upper and lower limits
y[y>=old] <- old
y[y<=yng] <- yng
idx <- (y-yng)/(old-yng)
sort(idx)[1:3000] # epsilon at the lower limit = 0.001 would be valid
1 - sort(idx,decreasing=TRUE)[1:3000] # epsilon at the upper limit = 0.0003 would be valid
Lepsilon <- 0.001
Uepsilon <- 0.0003
idx[idx==0] <-   Lepsilon
idx[idx==1] <- 1-Uepsilon
logit.y <- log(idx/(1-idx))
plot(logit.y~y) # check the validty of empirical logistic transformation (minimum non-zero proportion)

# scaled covariate
nsite <- length(idx); age <- n$age # number of samples; stand age
snow <- n$snow/100; snow <- c(scale(snow)) # snow depth
widx <- n$widx/100; widx <- c(scale(widx)) # warmth index
catchBL <- log10(n$catchBL/10000); catchBL <- c(scale(catchBL)) # catchment area 
solar <- n$solar/1000000; solar <- c(scale(solar)) # solar radiation
slopeA <- n$slope/100; slopeA <- c(scale(slopeA)) # slope angle
posi100 <- (n$posi100*180/pi)/100; posi100 <- c(scale(posi100)) # terrain openness

# combine the covariates
x <- cbind(snow,widx,slopeA,posi100,catchBL,solar)
colnames(x) <- NULL
ncov <- dim(x)[2]

## identity of the site & term (period)
site <- n$ID
NumSite <- length(table(site)) # number of unique plots
term <- n$period
## end

# prepar the data for JAGS
data <- list("Lepsilon","logit.y","nsite","age","ncov","x","site","term","NumSite")
params <- c("beta","sigma","R2","term.eff","sigma.site")

nc = 3; ni = 10000; nb = 100; nt = 1; mi = 1000000
library(jagsUI)

sink("spline.txt")
cat("
model{
  # priors 
  for(i in 1:(2+2*ncov)){
    beta[i] ~ dnorm(0,0.0001)
  }
  sigma  ~ dunif(0,100)  # sample-based random effects (unexplained error term)
  tau  <- 1/(sigma*sigma)
  # site and term effects
  sigma.site ~ dunif(0,100)
  tau.site <- 1/(sigma.site*sigma.site)
  for(i in 1:NumSite){
    site.eff[i] ~ dnorm(0,tau.site) # random site effects
  }
  for(i in 1:2){
    term.eff[i] ~ dnorm(0,0.0001)
  }
  Term.eff <- c(term.eff,0) # the third term (period) was treated as a reference level

  # likelihood 
  for(i in 1:nsite){
    logit.y[i] ~ dnorm(mu.logit.y[i],tau)
    
    mu.logit.y[i] <- 
      beta[1] + slope[i]*age[i]
      + site.eff[site[i]] + Term.eff[term[i]]
    MU.LOGIT.Y[i] <- # without random site effect # used to calculate R2
      beta[1] + slope[i]*age[i]
      + Term.eff[term[i]] # + site.eff[site[i]]     # note here that term effects are included

    # quddratic model for development rate
    slope[i] <- beta[2] 
    + beta[3]*x[i,1]  + beta[4]*(x[i,1])^2
    + beta[5]*x[i,2]  + beta[6]*(x[i,2])^2
    + beta[7]*x[i,3]  + beta[8]*(x[i,3])^2
    + beta[9]*x[i,4]  + beta[10]*(x[i,4])^2
    + beta[11]*x[i,5] + beta[12]*(x[i,5])^2
    + beta[13]*x[i,6] + beta[14]*(x[i,6])^2

    # caluculation for R2
    sstot[i] <- (logit.y[i]    - mean(logit.y[]))^2
    SSRESID[i] <- (logit.y[i] - MU.LOGIT.Y[i])^2
  }
  # obtain R2
  R2 <- 1 - sum(SSRESID[])/sum(sstot[])
}
",fill=TRUE)
sink()

# initial values
inits <- function(){list(beta=rnorm(2+2*ncov),sigma=runif(1),
                         sigma.site=runif(1),site.eff=rnorm(NumSite),term.eff=rnorm(2))}
# run the analysis
out <- autojags(data,inits,params,"spline.txt",n.thin=nt,n.chains=nc,n.burnin=nb,iter.increment=ni,max.iter=mi,parallel=TRUE)
