# Supplementary material for: A spatially explicit empirical model of structural development processes in natural forests based on climate and topography
Source: Conserv Biol. 2019 Aug 13;34(1):194–206. doi: 10.1111/cobi.13370 (PMC7027480; doi:10.1111/cobi.13370)
Supplement: Supplementary file 1 — Descriptions about NFI data (Appendix S1), treatment of structural variables and model structure (Appendix S2), graphical plots of structural variables and varied models (Appendix S3), environmental covariates (Appendix S4), graphical plots of model outputs (Appendix S5), results of cross‐validation (Appendix S6), environmental covariates for spatial prediction (Appendix S7), modeling issue of Eq. 2 (Appendix S8), parameter estimates (Appendix S9), and source R codes of the analysis (Appendix S10) are available online. The authors are solely responsible for the content and functionality of these materials. Queries (other than absence of the material) should be directed to the corresponding author. [file COBI-34-194-s001.zip › SD.R]

n <- read.csv("nat_321_v3_confine.csv")

# dealing with NA
n$dens60 <- ifelse(is.na(n$dens60),0,n$dens60)
n$dens50 <- ifelse(is.na(n$dens50),0,n$dens50)
n$dens40 <- ifelse(is.na(n$dens40),0,n$dens40)

# moni 1000
m <- read.csv("site_metricEnglish.csv")
m <- m[m$ForestType=="DB"|m$ForestType=="EB",] # only DB & EB
m <- m[m$siteID!="OZ",] # excluding OZ (ohtakizawa) since this plot was dominated by conifer (though registered as deciduous broad-leaved forest)

## analysis 
# only 45 < widx <180
n <- n[n$widx>45&n$widx<180,]

# SD
y <- n$sd
M <- m$Sd
old <- median(M)
yng <- median(y[n$age<=10]) 
# range restriction
y[y>=old] <- old
y[y<=yng] <- yng
idx <- (y-yng)/(old-yng)
sort(idx)[1:1500] # check for epsilon
1 - sort(idx,decreasing=TRUE)[1:800] # check for epsilon
Lepsilon <- 0.0007
Uepsilon <- 0.0005
idx[idx==0] <-   Lepsilon
idx[idx==1] <- 1-Uepsilon
logit.y <- log(idx/(1-idx))
plot(logit.y~y) # check the validty of empirical logistic transformation (minimum non-zero proportion)

# The following codes are the same as in mean DBH
